# Supplementary material for: Effect of dipterinyl calcium pentahydrate on hepatitis B virus replication in transgenic mice
Source: J Transl Med. 2010 Mar 31;8:32. doi: 10.1186/1479-5876-8-32 (PMC2853516; doi:10.1186/1479-5876-8-32)
Supplement: Additional file 1 — Summary Statistics. The mean and standard error of each measured variable by treatment and gender. [file 1479-5876-8-32-S1.XLS]

## Sheet: Sheet1
Summary Statistics
Treatment	Gender		Trp (μM)	Kyn (μM)	Kyn/Trp (μM/mM)	HBV DNA (Southern) (pg/μg)	HBV DNA (PCR) (relative)	HBV RNA (PCR) (relative)	HBe (ELISA) (PEI Units/mL)	Ave # Liver HBcAg Nucleii/Total	Ave # Liver HBcAg Cytoplasms/Total	Ave # Liver HBcAg Nucleii/Quarter Field	IL-1a (relative pg/mL)	IL-1b (relative pg/mL)	IL-2 (relative pg/mL)	IL-3 (relative pg/mL)	IL-4 (relative pg/mL)	IL-6 (relative pg/mL)	IL-9 (relative pg/mL)	IL-10 (relative pg/mL)	IL-12 (relative pg/mL)	MCP-1 (relative pg/mL)	TNFa (relative pg/mL)	MIP-1 (relative pg/mL)	GM-CSF (relative pg/mL)	RANTES (relative pg/mL)	Liver IL-6 (relative O.D.)	Log HBV DNA (PCR)	Log HBV DNA (Southern)	Log HBe (ELISA)	Log HBV RNA (PCR)
0.0 mg/(kg d) DCP	female	N	10	10	10	9	10	9	10	10	10	10	10	10	10	10	10	10	10	10	10	10	10	10	10	10	10	10	9	10	9
<Control>		Mean	85.18	1.805	22.16	17.2889	111.955	6.91333	660	0.369	0.521	21.267	22.604	52.208	26.313	24.995	76.74	50.066	171.266	44.093	615.294	265.874	51.903	175.927	66.768	236.199	18932	1.64033	1.05689	2.63413	0.837628
		Std. Error of Mean	5.65724	0.112321	2.21386	6.268	57.0364	0.232421	207.832	0.0327092	0.0449308	3.07522	3.85636	6.02783	2.40274	10.4525	11.4817	5.90907	31.9965	7.27468	20.2333	70.7213	6.13543	11.9936	9.70967	19.1651	2013.37	0.19159	0.129033	0.139995	0.0151458
	male	N	9	9	9	8	9	6	9	7	7	7	9	9	9	9	9	9	9	9	9	9	9	9	9	9	9	9	8	8	6
		Mean	61.7556	0.791111	12.7889	36.925	319.797	6.6	768.667	0.417143	0.647143	19.6657	82.7433	176.05	41.9922	89.4078	170.083	102.802	247.239	42.1233	642.513	201.902	144.502	192.569	71.3511	264.257	15624.8	2.09039	1.31101	2.80763	0.81773
		Std. Error of Mean	2.40608	0.0765115	1.11461	12.536	139.292	0.266858	233.307	0.0447061	0.0453932	3.14754	37.5044	70.8798	11.3003	30.416	55.2295	29.6135	43.2125	4.3498	12.0981	53.5617	54.1561	12.4469	14.5384	53.6334	2060.89	0.267748	0.208411	0.130613	0.0178625
	Total	N	19	19	19	17	19	15	19	17	17	17	19	19	19	19	19	19	19	19	19	19	19	19	19	19	19	19	17	18	15
		Mean	74.0842	1.32474	17.7211	26.5294	210.406	6.788	711.474	0.388824	0.572941	20.6076	51.0911	110.87	33.74	55.5063	120.955	75.0463	207.253	43.16	628.187	235.572	95.7658	183.81	68.9389	249.489	17365.4	1.85352	1.17647	2.71124	0.829668
		Std. Error of Mean	4.1522	0.137078	1.66362	6.98271	74.4251	0.174291	151.624	0.0264142	0.035029	2.16742	18.7117	35.7723	5.63986	16.7625	28.2407	15.2424	27.2484	4.23835	12.1987	44.4616	27.3151	8.62008	8.34258	26.7049	1453.41	0.166005	0.119814	0.0965584	0.0114463
2.3 mg/(kg d) DCP	female	N	10	10	10	8	10	8	10	10	10	10	10	10	10	10	10	10	10	10	10	10	10	10	10	10	10	10	8	10	8
		Mean	92.55	1.858	20.17	12.6738	# 89.26	6.9575	# 868.50	0.363	0.584	22.3	39.242	53.803	35.648	36.625	93.608	52.844	184.602	31.955	616.245	158.679	57.423	202.515	55.912	158.631	18753.3	# 1.57	# 1.06	2.87396	0.840231
		Std. Error of Mean	2.00827	0.149531	1.72344	1.94618	56.3335	0.271456	146.3	0.0458512	0.0585795	3.22475	5.71394	9.51098	7.83087	17.21	16.09	13.8293	30.7778	5.17326	21.7456	32.0547	9.59723	28.4707	8.79002	36.1398	1794.7	0.163078	0.0819637	0.0831784	0.0164507
	male	N	10	10	10	9	10	9	10	9	9	9	10	10	10	10	10	10	10	10	10	10	10	10	10	10	10	10	9	10	9
		Mean	69.86	0.812	11.83	46.4233	# 465.10	6.95222	* # 2209.10	0.514444	0.72	29.0011	46.17	70.275	24.051	26.382	64.278	55.936	217.325	63.101	574.665	266.118	44.173	142.698	44.996	73.479	18415.5	# 2.59	# 1.56	3.23053	0.840524
		Std. Error of Mean	2.85424	0.0903426	1.36187	10.8029	83.2525	0.216396	389.058	0.0412685	0.048247	3.03357	25.6861	27.403	3.11047	12.4019	13.8012	19.1231	63.762	46.2067	17.2209	69.9513	8.11971	13.4326	3.5676	13.1535	1732.32	0.0936558	0.113529	0.124134	0.0130152
	Total	N	20	20	20	17	20	17	20	19	19	19	20	20	20	20	20	20	20	20	20	20	20	20	20	20	20	20	17	20	17
		Mean	81.205	1.335	16	30.5412	277.177	6.95471	1538.8	0.434737	0.648421	25.4742	42.706	62.039	29.8495	31.5035	78.943	54.39	200.964	47.528	595.455	212.398	50.798	172.606	50.454	* 116.06	18584.4	2.07871	1.32184	3.05225	0.840386
		Std. Error of Mean	3.10787	0.147054	1.43455	7.02903	65.2057	0.166033	254.1	0.0350636	0.0406113	2.30128	12.8307	14.2424	4.31101	10.3903	10.8511	11.4906	34.6605	22.9079	14.3172	39.4227	6.30394	16.7867	4.7835	21.1121	1214.54	0.149087	0.0932406	0.0834337	0.0100279
7.3 mg/(kg d) DCP	female	N	10	10	10	10	10	10	10	10	10	10	10	10	10	10	10	10	10	10	10	10	10	10	10	10	10	10	10	10	10
		Mean	88.11	1.567	17.8	17.299	# 27.81	6.879	# 814.10	0.357	0.583	21.568	59.263	74.65	32.794	32.363	# 241.18	96.544	185.222	25.053	642.301	234.375	38.384	168.646	52.122	190.619	16995.9	# 1.21	# 1.12	2.83545	0.835368
		Std. Error of Mean	2.66256	0.0738474	0.728621	3.53989	8.53534	0.221948	201.365	0.0283647	0.0584817	3.31935	33.6249	13.6157	6.74222	11.5724	52.5019	19.7545	28.419	7.15248	11.4137	44.2534	9.9073	18.2617	3.8607	22.9991	1715.13	0.157032	0.116424	0.0759603	0.0146445
	male	N	10	10	10	10	10	7	10	10	10	10	10	10	10	10	10	10	10	10	10	10	10	10	10	10	10	10	10	10	7
		Mean	68.47	0.871	12.73	50.438	# 334.79	7.33714	* # 2222.60	0.431	0.63	23.468	31.573	81.081	25.298	13.422	# 86.99	70.185	111.889	18.522	580.338	194.134	44.684	207.833	52.909	159.993	16700.8	# 2.39	# 1.59	3.12553	0.864333
		Std. Error of Mean	1.65422	0.0633237	0.917248	10.3262	76.4367	0.219748	369.362	0.0518856	0.0544671	2.31786	7.59203	29.4082	5.18543	8.34196	28.4723	20.3254	12.7698	5.1435	17.9424	44.8295	5.9227	23.9276	3.91166	44.8702	1983.95	0.130594	0.11541	0.232278	0.0132193
	Total	N	20	20	20	20	20	17	20	20	20	20	20	20	20	20	20	20	20	20	20	20	20	20	20	20	20	20	20	20	17
		Mean	78.29	1.219	15.265	33.8685	181.304	7.06765	1518.35	0.394	0.6065	22.518	45.418	77.8655	29.046	22.8925	164.085	83.3645	148.555	21.79	611.319	214.255	41.534	188.24	52.5155	175.306	16848.3	1.7988	1.35587	2.98049	0.847294
		Std. Error of Mean	2.72076	0.0928182	0.814386	6.5324	51.3905	0.164114	260.804	0.0300035	0.0392648	1.98229	17.074	15.7887	4.22776	7.27461	34.0241	14.1213	17.3397	4.3524	12.5547	31.0017	5.66369	15.3228	2.67623	24.7884	1276.75	0.167617	0.0960657	0.123499	0.0105188
23.0 mg/(kg d) DCP	female	N	10	10	10	10	10	10	10	10	10	10	10	10	10	10	10	10	10	10	10	10	10	10	10	10	10	10	10	10	10
		Mean	86.37	1.642	19.05	10.684	# 14.05	6.74	731.8	0.442	0.665	18.433	42.599	69.531	43.798	25.992	122.824	41.841	232.741	31.2	635.233	153.586	44.752	156.37	67.81	209.27	19622.8	* # 0.86	# 0.98	2.72895	0.826805
		Std. Error of Mean	3.30599	0.0882144	0.779352	1.6012	3.69809	0.208918	219.896	0.0488262	0.0610328	2.58828	11.3384	13.6984	23.5571	10.3794	47.1924	5.18359	61.4414	4.6275	21.0401	25.1992	8.02467	21.711	23.637	26.0613	2023.28	0.244915	0.073704	0.11053	0.0133422
	male	N	10	10	10	9	10	10	10	10	10	10	10	10	10	10	10	10	10	10	10	10	10	10	10	10	10	10	9	10	10
		Mean	80.99	0.9	11.4	39.0422	# 281.93	6.66	1619.4	0.364	0.635	19.033	27.866	62.302	29.735	19.628	282.845	90.453	206.279	28.318	543.87	153.887	88.373	236.74	70.394	182.778	17784.2	# 2.21	# 1.45	3.08641	0.82213
		Std. Error of Mean	5.1214	0.0584808	0.895296	10.6459	64.8501	0.176302	337.908	0.0405572	0.0706045	2.53029	4.00699	13.816	7.18854	8.28385	87.1535	33.4425	26.7779	7.56853	52.6208	25.1255	50.5906	104.581	10.2698	39.1287	2733.75	0.19922	0.133893	0.1221	0.0113421
	Total	N	20	20	20	19	20	20	20	20	20	20	20	20	20	20	20	20	20	20	20	20	20	20	20	20	20	20	19	20	20
		Mean	83.68	1.271	15.225	24.1168	147.993	6.7	1175.6	0.403	0.65	18.733	35.2325	65.9165	36.7665	22.81	202.834	66.147	219.51	29.759	589.551	153.737	66.5625	196.555	69.102	196.024	18703.5	1.53513	1.19985	2.90768	0.824467
		Std. Error of Mean	3.0301	0.0994853	1.05059	5.97271	44.0851	0.133354	221.047	0.03216	0.0455493	1.76287	6.09157	9.50467	12.0944	6.50393	51.6081	17.388	32.7587	4.32989	29.504	17.318	25.4257	52.7924	12.5456	23.0806	1668.55	0.217767	0.0908417	0.0900315	0.00853912
10 mg/(kg d) ADV	female	N	10	10	10	9	10	7	10	10	10	10	10	10	10	10	10	10	10	10	10	10	10	10	10	10	10	10	9	10	7
		Mean	82.42	1.932	23.72	3.52333	33.951	6.74429	* 1560.40	0.479	0.695	27.702	57.235	118.766	37.871	34.426	124.099	57.017	141.142	85.343	623.767	421.148	77.174	221.886	82.006	179.065	18003	* 0.96	* 0.47	3.13685	0.825949
		Std. Error of Mean	2.26617	0.162027	2.21494	0.549368	27.335	0.319008	258.254	0.0467487	0.0557624	2.9808	31.066	53.8271	14.7261	20.2082	56.5923	23.4971	29.6088	66.7601	13.711	53.6184	34.2011	56.3758	16.78	42.8803	1557.33	0.173572	0.108459	0.0751883	0.0209255
	male	N	5	5	5	4	5	4	5	5	5	5	5	5	5	5	5	5	5	5	5	5	5	5	5	5	5	5	4	5	4
		Mean	59.32	0.914	15.32	1.4625	16.188	6.82	777.2	0.316	0.518	14.132	44.492	167.06	33.232	20.898	131.192	104.136	178.34	33.602	586.806	401.512	94.442	192.25	72.632	151.402	19298	1.18363	* 0.13	2.76069	0.832261
		Std. Error of Mean	2.83732	0.13855	2.15207	0.3725	2.69554	0.322258	325.548	0.0842378	0.111642	3.54759	19.0622	59.4111	13.0832	10.7374	62.0402	42.4031	35.5313	5.40617	18.5356	101.225	22.0659	35.8321	12.7595	44.2865	1123.14	0.0755401	0.0980907	0.164347	0.0212441
	Total	N	15	15	15	13	15	11	15	15	15	15	15	15	15	15	15	15	15	15	15	15	15	15	15	15	15	15	13	15	11
		Mean	74.72	1.59267	20.92	2.88923	* 28.03	6.77182	1299.33	0.424667	0.636	23.1787	52.9873	134.864	36.3247	29.9167	126.463	72.7233	153.541	68.096	611.447	414.603	82.93	212.007	78.8813	* 169.84	18434.7	** 1.03	** 0.37	3.01146	0.828244
		Std. Error of Mean	3.38196	0.17184	1.91406	0.474721	18.0535	0.224316	220.031	0.0451016	0.0549268	2.81593	21.232	40.1859	10.4682	13.7441	41.7127	21.05	22.7578	44.2197	11.6178	47.0541	23.5034	38.7081	11.7291	31.4159	1089.11	0.119388	0.0909955	0.0850951	0.0147426
Total	female	N	50	50	50	46	50	44	50	50	50	50	50	50	50	50	50	50	50	50	50	50	50	50	50	50	50	50	46	50	44
		Mean	86.93	1.76	20.58	12.36	55.41	6.84727	926.96	0.402	0.6096	22.254	44.1886	73.79	35.2848	30.8802	131.69	59.66	182.995	43.5288	626.57	246.732	53.93	185.069	64.9236	194.757	18461.4	1.25	0.94	2.84187	0.833269
		Std. Error of Mean	1.55106	0.0557896	0.776791	1.64703	17.2163	0.105323	101.187	0.0190681	0.0256284	1.37596	9.33211	11.6902	5.7588	6.26147	19.5653	7.16623	17.0528	13.3796	7.91614	24.8132	7.57026	13.8909	6.32104	13.6992	794.445	0.0923807	0.0567524	0.0492973	0.00677253
	male	N	44	44	44	40	44	36	44	41	41	41	44	44	44	44	44	44	44	44	44	44	44	44	44	44	44	44	40	43	36
		Mean	69.22	0.85	12.53	39.37	313.12	6.8725	1620.8	0.416585	0.640244	21.8132	45.9827	103.55	30.3393	34.17	148.361	82.08	192.54	37.4211	584.21	226.502	80.57	194.706	61.098	165.86	17411.8	2.2	1.35	3.03928	0.835327
		Std. Error of Mean	1.82542	0.0348954	0.541341	5.2153	43.6923	0.105621	177.176	0.0234952	0.0287196	1.41574	10.076	19.1732	3.44669	8.30716	26.8625	12.2754	19.3147	10.608	13.9888	26.484	16.6551	24.4978	4.37584	20.011	945.394	0.0984269	0.0912325	0.075738	0.006659
	Total	N	94	94	94	86	94	80	94	91	91	91	94	94	94	94	94	94	94	94	94	94	94	94	94	94	94	94	86	93	80
		Mean	78.6372	1.33574	16.8117	24.9227	176.039	6.85863	1251.73	0.408571	0.623407	22.0554	45.0284	87.7224	32.9699	32.4201	139.493	70.157	187.463	40.6699	606.742	237.263	66.3978	189.58	63.1329	181.23	17970.1	1.69129	1.12983	2.93315	0.834195
		Std. Error of Mean	1.49496	0.0578226	0.637214	2.95095	25.9624	0.0744777	104.653	0.0148288	0.0190848	0.983998	6.8109	10.965	3.45412	5.09432	16.2542	6.95348	12.7468	8.63852	8.04469	18.0402	8.83155	13.5725	3.92188	11.8952	610.956	0.0830252	0.0563612	0.0448554	0.00475234
# p < .05 gender different within cell
* p < .05 group different from Control of same gender make-up
** p ≤ .001 group different from Control of same gender make-up
